# Supplementary material for: Investigating pair distribution function use in analysis of nanocrystalline hy­droxy­apatite and carbonate-substituted hy­droxy­apatite
Source: Acta Crystallogr C Struct Chem. 2022 Apr 5;78(Pt 5):271–9. doi: 10.1107/S2053229622003400 (PMC9069248; doi:10.1107/S2053229622003400)
Supplement: Supplementary file 1 [file c-78-00271-sup1.cif]

##############################################################################
#                                                                            #
# This CIF contains the data in a paper accepted for publication in          #
# Acta Crystallographica Section C. It conforms to the requirements of       #
# Notes for Authors for Acta Crystallographica Section C, and has been       #
# peer reviewed under the auspices of the IUCr Commission on Journals.       #
#                                                                            #
# Full details of the Crystallographic Information File format               #
# are given in the paper "The Crystallographic Information File (CIF):       #
# a New Standard Archive File for Crystallography" by S. R. Hall, F. H.      #
# Allen and I. D. Brown [Acta Cryst. (1991), A47, 655-685].                  #
#                                                                            #
# The current version of the core CIF dictionary is obtainable from          #
# ftp://ftp.iucr.org/pub/cif_core.dic.                                       #
#                                                                            #
# Software is freely available for graphical display of the structure(s)     #
# in this CIF. For information consult the CIF software page                 #
# http://www.iucr.org/resources/cif/software.                                #
#                                                                            #
# This file may be used for bona fide research purposes within the           #
# scientific community so long as proper attribution is given to the journal # 
# article from which it was obtained.                                        #
#                                                                            #
##############################################################################
data_global
_journal_data_validation_number     ?
_journal_date_recd_electronic     2021-12-10
_journal_date_accepted     2022-03-25
_journal_name_full     'Acta Crystallographica, Section C'
_journal_year     2022
_journal_volume     78
_journal_issue      5
_journal_page_first     0
_journal_page_last     0
_journal_paper_category     FA
_journal_paper_doi     10.1107/S2053229622003400
_journal_coeditor_code     CU3180
_publ_contact_author_name
;
Arnold, Emily L.
;
_publ_contact_author_address
;
Cranfield Forensic Institute
Cranfield University
Shrivenham
Wiltshire
SN6 7LA
United Kingdom
;
_publ_contact_author_email     'e.l.arnold@cranfield.ac.uk'
_publ_contact_author_fax     '??'
_publ_contact_author_phone     '??'
_publ_section_title
;
Investigating pair distribution function use in analysis of nanocrystalline
hydroxyapatite and carbonate-substituted hydroxyapatite
;
_publ_section_title_footnote     .
loop_
    _publ_author_name
    _publ_author_footnote
    _publ_author_address
    'Arnold, Emily L.' .
;
Cranfield Forensic Institute
Cranfield University
Shrivenham
Wiltshire
SN6 7LA
United Kingdom
;
    'Keeble, Dean S.' .
;
Diamond Light Source Ltd
Diamond House
Harwell Campus
Didcot
Oxfordshire
OX11 0DE
United Kingdom
;
    'Evans, J. P. O.' .
;
Imaging Science Group
Nottingham Trent University
Rosalind Franklin Building
Nottingham
NG11 8NS
United Kingdom
;
    'Greenwood, Charlene' .
;
School of Chemical and Physical Sciences
Keele University
Keele
Staffordshire
ST5 5BJ
United Kingdom
;
    'Rogers, Keith D.' .
;
Cranfield Forensic Institute
Cranfield University
Shrivenham
Wiltshire
SN6 7LA
United Kingdom
;
_publ_section_synopsis
;
Hydroxyapatite is a complex material, which is often nanocrystalline and
substituted within a biological setting. Both long-range and local structures
were interrogated with X-ray diffraction and X-ray total scattering.
;
data_I
_chemical_formula_moiety     '6(O4.23 P), 2(O1.13), 4(Ca1.01), 6(Ca1.15)'
_chemical_formula_sum     'Ca10.974 P6.012 O27.64'
_chemical_formula_iupac     'Ca10.974 P6.012 O27.64'
_chemical_formula_weight     1068.3
_symmetry_cell_setting     triclinic
_symmetry_space_group_name_H-M     P1
_symmetry_space_group_name_Hall     'P 1'
loop_
    _space_group_symop_operation_xyz
    'x, y, z'
_cell_length_a     9.4490(7)
_cell_length_b     9.4490(7)
_cell_length_c     6.9080(10)
_cell_angle_alpha     90
_cell_angle_beta     90
_cell_angle_gamma     120
_cell_volume     534.16(11)
_cell_formula_units_Z     1
_cell_measurement_reflns_used     ??
_cell_measurement_theta_min     ??
_cell_measurement_theta_max     ??
_cell_measurement_temperature     298
_exptl_crystal_description     platy
_exptl_crystal_density_diffrn     3.3209
_exptl_crystal_density_method     'not measured'
_pd_char_colour     white
_exptl_absorpt_coefficient_mu     ??
_diffrn_ambient_temperature     298
_diffrn_radiation_type     'Synchrotron'
_diffrn_radiation_wavelength     0.161669
_diffrn_measurement_device_type     'PerkinElmer XRD4343'
_diffrn_measurement_method
;
1D profile data inegrated from 2D area detector
;
_diffrn_reflns_number     ??
_diffrn_reflns_theta_max     ??
_diffrn_reflns_limit_h_min     ??
_diffrn_reflns_limit_h_max     ??
_diffrn_reflns_limit_k_min     ??
_diffrn_reflns_limit_k_max     ??
_diffrn_reflns_limit_l_min     ??
_diffrn_reflns_limit_l_max     ??
_diffrn_standards_number     1
_diffrn_standards_interval_count     0
_diffrn_standards_decay_%     0
_reflns_number_total     ??
_reflns_number_gt     ??
_reflns_threshold_expression     ??
_refine_ls_structure_factor_coef     ??
_refine_ls_goodness_of_fit_all     0.194291111
_refine_ls_number_reflns     ??
_refine_ls_number_parameters     40
_refine_ls_weighting_scheme     calc
_refine_ls_shift/su_max     ??
_refine_diff_density_max     ??
_refine_diff_density_min     ??
_computing_data_collection
;
DAWN (Filik <i>et al.</i>,  2017) and GudrunX (Soper & Barney,
2011)
;
_computing_cell_refinement
;
Topas-ACADEMIC (Coelho, 2018; Coelho <i>et al.</i>, 2015)
;
_pd_proc_ls_prof_R_factor     -8.488
_pd_proc_ls_prof_wR_factor     0.201
loop_
    _atom_site_type_symbol
    _atom_site_label
    _atom_site_fract_x
    _atom_site_fract_y
    _atom_site_fract_z
    _atom_site_U_iso_or_equiv
    _atom_site_occupancy
    _atom_site_symmetry_multiplicity
    P P1 0.399(2) 0.369(2) 0.25 0.0062 1.002(12) 1
    O O11 0.330(7) 0.483(7) 0.25 0.0139 0.96(4) 1
    O O21 0.586(7) 0.459(11) 0.25 0.0188 1.07(4) 1
    O O31 0.327(9) 0.242(7) 0.086(8) 0.0242 1.10(3) 1
    O O41 0.355(9) 0.266(8) 0.436(6) 0.0242 1.10(3) 1
    P P2 0.601(2) 0.631(2) 0.75 0.0062 1.002(12) 1
    O O12 0.670(7) 0.517(7) 0.75 0.0139 0.96(4) 1
    O O22 0.414(7) 0.541(11) 0.75 0.0188 1.07(4) 1
    O O32 0.645(9) 0.734(8) 0.936(6) 0.0242 1.10(3) 1
    O O42 0.673(9) 0.758(7) 0.586(8) 0.0242 1.10(3) 1
    P P3 0.631(2) 0.030(3) 0.25 0.0062 1.002(12) 1
    O O13 0.517(7) -0.154(6) 0.25 0.0139 0.96(4) 1
    O O23 0.541(11) 0.127(11) 0.25 0.0188 1.07(4) 1
    O O33 0.758(7) 0.084(8) 0.086(8) 0.0242 1.10(3) 1
    O O43 0.734(8) 0.088(7) 0.436(6) 0.0242 1.10(3) 1
    P P4 0.369(2) 0.970(3) 0.75 0.0062 1.002(12) 1
    O O14 0.483(7) 1.154(6) 0.75 0.0139 0.96(4) 1
    O O24 0.459(11) 0.873(11) 0.75 0.0188 1.07(4) 1
    O O34 0.266(8) 0.912(7) 0.936(6) 0.0242 1.10(3) 1
    O O44 0.242(7) 0.916(8) 0.586(8) 0.0242 1.10(3) 1
    P P5 0.970(3) 0.601(2) 0.25 0.0062 1.002(12) 1
    O O15 1.154(6) 0.670(7) 0.25 0.0139 0.96(4) 1
    O O25 0.873(11) 0.414(7) 0.25 0.0188 1.07(4) 1
    O O35 0.916(8) 0.673(9) 0.086(8) 0.0242 1.10(3) 1
    O O45 0.912(7) 0.645(9) 0.436(6) 0.0242 1.10(3) 1
    P P6 0.030(3) 0.399(2) 0.75 0.0062 1.002(12) 1
    O O16 -0.154(6) 0.330(7) 0.75 0.0139 0.96(4) 1
    O O26 0.127(11) 0.586(7) 0.75 0.0188 1.07(4) 1
    O O36 0.088(7) 0.355(9) 0.936(6) 0.0242 1.10(3) 1
    O O46 0.084(8) 0.327(9) 0.586(8) 0.0242 1.10(3) 1
    Ca Ca11 0.3333333 0.6666667 0.0040(5) 0.0079 1.014(14) 1
    Ca Ca12 0.6666667 0.3333333 0.9960(5) 0.0079 1.014(14) 1
    Ca Ca13 0.6666667 0.3333333 0.5040(5) 0.0079 1.014(14) 1
    Ca Ca14 0.3333333 0.6666667 0.4960(5) 0.0079 1.014(14) 1
    Ca Ca21 0.2475(3) 0.9943(3) 0.25 0.0080 1.153(7) 1
    Ca Ca22 0.7525(3) 0.0057(3) 0.75 0.0080 1.153(7) 1
    Ca Ca23 0.0057(3) 0.2532(4) 0.25 0.0080 1.153(7) 1
    Ca Ca24 0.9943(3) 0.7468(4) 0.75 0.0080 1.153(7) 1
    Ca Ca25 0.7468(4) 0.7525(3) 0.25 0.0080 1.153(7) 1
    Ca Ca26 0.2532(4) 0.2475(3) 0.75 0.0080 1.153(7) 1
    O O1 0 0 0.201(3) 0.0238 1.13(8) 1
    O O2 0 0 0.701(3) 0.0238 1.13(8) 1
loop_
    _geom_bond_atom_site_label_1
    _geom_bond_atom_site_label_2
    _geom_bond_distance
    P1 O11 ??
    P1 O21 ??
loop_
    _geom_angle_atom_site_label_1
    _geom_angle_atom_site_label_2
    _geom_angle_atom_site_label_3
    _geom_angle
    O11 P1 O21 ??
    O11 P1 O31 ??
